# Supplementary material for: Comparative Tensile Properties and Collagen Patterns in Domestic Cat (Felis catus) and Dog (Canis lupus familiaris) Ovarian Cortical Tissues
Source: Bioengineering (Basel). 2023 Nov 4;10(11):1285. doi: 10.3390/bioengineering10111285 (PMC10669533; doi:10.3390/bioengineering10111285)
Supplement: Supplementary file 1 [file bioengineering-10-01285-s001.zip]

Archive with 1 entries (1 files):
- bioengineering-2667059-supplementary.pdf
